# Supplementary material for: Anti-Inflammatory Effects of Ginsenoside Rg1 and Low-Dose Ginseng Extract in an Astrocyte–Microglia Co-Culture Model of Inflammation
Source: Pharmaceutics. 2026 Jun 29;18(7):806. doi: 10.3390/pharmaceutics18070806 (PMC13415216; doi:10.3390/pharmaceutics18070806)
Supplement: Supplementary file 1 [file pharmaceutics-18-00806-s001.zip]

Archive with 3 entries (3 files):
- Supplementary S2 Chromatography of the bulk of the ginseng extract.zip
- Supplementary S3 Certificate Graphical abstract created in BioRender..pdf
- Suppllementary S1 Chromatography of ginseng extract.zip
